# Supplementary material for: Novel Synthetic Derivative of Renieramycin T Right-Half Analog Induces Apoptosis and Inhibits Cancer Stem Cells via Targeting the Akt Signal in Lung Cancer Cells
Source: Int J Mol Sci. 2023 Mar 10;24(6):5345. doi: 10.3390/ijms24065345 (PMC10049402; doi:10.3390/ijms24065345)
Supplement: Supplementary file 1 [file ijms-24-05345-s001.zip]

Archive with 10 entries (10 files):
- Figure S1.jpg
- Figure S2.jpg
- Figure S3.jpg
- Figure S4.jpg
- Figure S5.jpg
- Figure S6.jpg
- Figure S7.jpg
- Figure S8.jpg
- Supplemental information 1.pdf
- Supplemental information 2.pdf
